# Supplementary material for: Long-Term Fertilization Strategy Impacts Rhizoctonia solani–Microbe Interactions in Soil and Rhizosphere and Defense Responses in Lettuce
Source: Microorganisms. 2022 Aug 26;10(9):1717. doi: 10.3390/microorganisms10091717 (PMC9501836; doi:10.3390/microorganisms10091717)
Supplement: Supplementary file 1 [file microorganisms-10-01717-s001.zip]

Archive with 1 entries (1 files):
- microorganisms-1828378-sm.pdf
